# Supplementary material for: Genome-Wide Identification of YABBY Gene Family in Cucurbitaceae and Expression Analysis in Cucumber (Cucumis sativus L.)
Source: Genes (Basel). 2022 Mar 7;13(3):467. doi: 10.3390/genes13030467 (PMC8953090; doi:10.3390/genes13030467)
Supplement: Supplementary file 1 [file genes-13-00467-s001.zip]

Archive with 8 entries (7 files):
- supplementary files-revised (Round 2)/
- supplementary files-revised (Round 2)/suplement figures.pptx
- supplementary files-revised (Round 2)/Table S1.xlsx
- supplementary files-revised (Round 2)/Table S2.xlsx
- supplementary files-revised (Round 2)/Table S3.xlsx
- supplementary files-revised (Round 2)/Table S4.xlsx
- supplementary files-revised (Round 2)/Table S5.xlsx
- supplementary files-revised (Round 2)/Table S6.xlsx
