# Supplementary material for: Genome-Wide Identification of YABBY Gene Family in Cucurbitaceae and Expression Analysis in Cucumber (Cucumis sativus L.)
Source: Genes (Basel). 2022 Mar 7;13(3):467. doi: 10.3390/genes13030467 (PMC8953090; doi:10.3390/genes13030467)
Supplement: Supplementary file 1 [file genes-13-00467-s001.zip › supplementary files-revised (Round 2)/Table S1.xlsx]

## Sheet: Sheet1
Table S1. List of YABBY genes identified in cucumber, melon, watermelon, wax gourd, pumpkin, zucchini, silver-seed gourd and bottle gourd.
Species	Gene ID	C2C2 domain	YABBY domain
Cucumber	CsaV3_1G030340	Yes	Yes
	CsaV3_2G002960	Yes	Yes
	CsaV3_2G024750	Yes	Yes
	CsaV3_3G003040	Yes	Yes
	CsaV3_5G003950	Yes	Yes
	CsaV3_5G031440	Yes	Yes
	CsaV3_5G033400	Yes	Yes
	CsaV3_6G038650	Yes	Yes
Melon	MELO3C014527.2	Yes	Yes
	MELO3C004493.2	Yes	Yes
	MELO3C034075.2	Yes	Yes
	MELO3C034130.2	Yes	Yes
Watermelon	Cla97C01G003950	Yes	Yes
	Cla97C02G048590	Yes	Yes
	Cla97C05G105600	Yes	Yes
	Cla97C05G105790	Yes	Yes
	Cla97C05G107630	Yes	Yes
	Cla97C06G120470	Yes	Yes
	Cla97C08G161640	Yes	Yes
	Cla97C10G187530	Yes	Yes
	Cla97C11G209590	Yes	Yes
Wax gourd	BhiUN285M14	Yes	Yes
	Bhi10M000157	Yes	Yes
	Bhi12M000380	Yes	Yes
	Bhi06M001637	Yes	Yes
	Bhi07M001214	Yes	Yes
Pumpkin	CmaCh10G005410	Yes	Yes
	CmaCh06G007630	Yes	Yes
	CmaCh04G017090	Yes	Yes
	CmaCh04G017410	Yes	Yes
	CmaCh15G011490	Yes	Yes
	CmaCh12G012020	Yes	Yes
	CmaCh02G012970	Yes	Yes
	CmaCh02G015570	Yes	Yes
	CmaCh05G012870	Yes	Yes
	CmaCh11G005360	Yes	Yes
	CmaCh05G000220	Yes	Yes
Zucchini	Cp4.1LG01g15370	Yes	Yes
	Cp4.1LG04g09420	Yes	Yes
	Cp4.1LG05g02370	Yes	Yes
	Cp4.1LG05g04630	Yes	Yes
	Cp4.1LG07g11420	Yes	Yes
	Cp4.1LG08g07580	Yes	Yes
	Cp4.1LG11g00620	Yes	Yes
	Cp4.1LG11g10670	Yes	Yes
	Cp4.1LG18g04950	Yes	Yes
Silver-seed gourd	Carg02663	Yes	Yes
	Carg08783	Yes	Yes
	Carg09923	Yes	Yes
	Carg10912	Yes	Yes
	Carg12122	Yes	Yes
	Carg14330	Yes	Yes
	Carg17317	Yes	Yes
	Carg17497	Yes	Yes
	Carg21819	Yes	Yes
	Carg27385	Yes	Yes
bottle gourd	Lsi06G009810	Yes	Yes
	Lsi09G003970	Yes	Yes
	Lsi08G016690	Yes	Yes
