# Supplementary material for: Genome-Wide Identification of YABBY Gene Family in Cucurbitaceae and Expression Analysis in Cucumber (Cucumis sativus L.)
Source: Genes (Basel). 2022 Mar 7;13(3):467. doi: 10.3390/genes13030467 (PMC8953090; doi:10.3390/genes13030467)
Supplement: Supplementary file 1 [file genes-13-00467-s001.zip › supplementary files-revised (Round 2)/Table S2.xlsx]

## Sheet: cucumber
Table S2. Informations of YABBY genes identified in cucumber.
Group	Gene ID	Location	CDS Length	Exon	Intron	Protein Length	MW (KDs)	PI
YAB1	CsaV3_3G003040	chr3 : 2578889 .. 2583619	558	6	5	185	20.59	8.85
	CsaV3_5G003950	chr5 : 2561275 .. 2563717	747	7	6	248	27.425	8.66
YAB2	CsaV3_6G038650	chr6 : 22072906 .. 22079942	522	6	5	173	19.262	9.51
CRC	CsaV3_5G033400	chr5 : 26755968 .. 26758348	528	7	6	175	19.294	8.71
INO	CsaV3_2G024750	chr2 : 17137021 .. 17141221	1059	7	6	352	39.478	9.38
	CsaV3_5G031440	chr5 : 25681639 .. 25683407	645	7	6	214	24.622	7.15
YAB5	CsaV3_2G002960	chr2 : 1351623 .. 1355495	579	7	6	192	21.526	8.88
	CsaV3_1G030340	chr1 : 17106850 .. 17110652	582	7	6	193	21.679	7.56

## Sheet: melon
Table S2. Informations of YABBY genes identified in melon.
Group	Gene ID	Location	CDS Length	Exon	Intron	Protein Length	MW (KDs)	PI
YAB2	MELO3C014527.2	chr05 : 1633382 .. 1646197	519	6	5	172	19.151	9.62
CRC	MELO3C034075.2	chr10 : 2288420 .. 2290163	597	7	6	198	21.794	8.88
INO	MELO3C034130.2	chr10 : 3458200 .. 3460780	675	8	7	224	25.753	8.57
YAB5	MELO3C004493.2	chr05 : 28003642 .. 28007314	585	7	6	194	21.767	8.88

## Sheet: watermelon
Table S2. Informations of YABBY genes identified in watermelon.
Group	Gene ID	Location	CDS Length	Exon	Intron	Protein Length	MW (KDs)	PI
YAB1	Cla97C10G187530	chr10 : 3508858 .. 3511851	567	5	4	188	20.778	8.75
	Cla97C01G003950	chr01 : 3813075 .. 3815619	729	7	6	242	26.91	8.73
YAB2	Cla97C02G048590	chr02 : 36152595 .. 36158526	528	6	5	175	19.438	9.42
CRC	Cla97C05G105600	chr05 : 33149820 .. 33151273	525	7	6	174	19.121	8.89
	Cla97C05G105790	chr05 : 33264259 .. 33265720	525	7	6	174	19.121	8.89
INO	Cla97C08G161640	chr08 : 28051831 .. 28053028	585	6	5	194	21.629	7.08
	Cla97C05G107630	chr05 : 34483159 .. 34484229	510	6	5	169	19.077	8.41
YAB5	Cla97C11G209590	chr11 : 3160025 .. 3163699	579	7	6	192	21.627	8.82
	Cla97C06G120470	chr06 : 22589987 .. 22593170	579	7	6	192	21.449	7.54

## Sheet: wax gourd
Table S2. Informations of YABBY genes identified in wax gourd.
Group	Gene ID	Location	CDS Length	Exon	Intron	Protein Length	MW (KDs)	PI
YAB1	BhiUN285G14	contig285 : 295709 .. 299665	477	6	5	158	17.594	9.04
	Bhi12M000380	chr12 : 13603553 .. 13606711	732	7	6	243	27.151	8.73
YAB2	Bhi10M000157	chr10 : 4368007 .. 4374721	519	6	5	172	19.177	9.42
CRC	Bhi07M001214	chr7 : 43206494 .. 43209594	523	7	6	173	18.952	9.04
YAB5	Bhi06M001637	chr6 : 53613946 .. 53618200	591	7	6	196	22.017	8.82

## Sheet: pumpkin
Table S2. Informations of YABBY genes identified in pumpkin.
Group	Gene ID	Location	CDS Length	Exon	Intron	Protein Length	MW (KDs)	PI
YAB1	CmaCh06G007630	chr06 : 3875334 .. 3877797	606	6	5	201	22.196	8.61
	CmaCh02G015570	chr02 : 8833805 .. 8835686	696	7	6	231	25.571	8.8
	CmaCh15G011490	chr15 : 7308199 .. 7310013	711	7	6	236	25.929	8.8
YAB2	CmaCh02G012970	chr02 : 7630829 .. 7634766	540	6	5	179	19.979	9.32
CRC	CmaCh04G017090	chr04 : 8594676 .. 8596684	537	7	6	178	19.479	8.81
INO	CmaCh05G000220	chr05 : 105423 .. 106388	576	6	5	191	21.366	6.37
	CmaCh04G017410	chr04 : 8746724 .. 8752040	1179	12	11	392	43.636	8.19
YAB5	CmaCh12G012020	chr12 : 9427635 .. 9431144	570	7	6	189	21.18	8.86
	CmaCh05G012870	chr05 : 9820965 .. 9824076	582	7	6	193	21.716	8.95
	CmaCh10G005410	chr10 : 2483897 .. 2486274	537	6	5	178	19.988	6.8
	CmaCh11G005360	chr11 : 2583470 .. 2590191	681	9	8	226	25.346	8.06

## Sheet: zucchini
Table S2. Informations of YABBY genes identified in zucchini.
Group	Gene ID	Location	CDS Length	Exon	Intron	Protein Length	MW (KDs)	PI
YAB1	Cp4.1LG08g07580	Cp4.1LG08 : 6069752 .. 6071866	579	6	5	192	21.203	8.6
	Cp4.1LG05g02370	Cp4.1LG05 : 1340984 .. 1343955	1110	11	10	369	40.999	9.37
YAB2	Cp4.1LG05g04630	Cp4.1LG05 : 2635623 .. 2639712	510	6	5	169	18.817	9.21
INO	Cp4.1LG01g15370	Cp4.1LG01 : 9207257 .. 9210078	573	7	6	190	21.515	8.57
	Cp4.1LG11g00620	Cp4.1LG11 : 100544 .. 102144	471	6	5	156	17.045	9.3
YAB5	Cp4.1LG07g11420	Cp4.1LG07 : 9727251 .. 9734543	582	8	7	193	21.687	8.86
	Cp4.1LG11g10670	Cp4.1LG11 : 8932872 .. 8936484	582	7	6	193	21.739	8.94
	Cp4.1LG18g04950	Cp4.1LG18 : 5778295 .. 5780743	495	6	5	164	18.256	6.7
	Cp4.1LG04g09420	Cp4.1LG04 : 10087072 .. 10089482	519	7	6	172	19.309	6.06

## Sheet: silver-seed gourd
Table S2. Informations of YABBY genes identified in silver-seed gourd.
Group	Gene ID	Location	CDS Length	Exon	Intron	Protein Length	MW (KDs)	PI
YAB1	Carg08783	scaffold_020 : 36794 .. 38863	717	7	6	238	26.324	8.8
	Carg27385	scaffold_516 : 19876 .. 21593	711	7	6	236	26.015	8.8
YAB2	Carg02663	scaffold_009 : 1165682 .. 1169670	510	6	5	169	18.845	9.21
CRC	Carg17317	scaffold_135 : 550742 .. 553926	651	9	8	216	23.038	9.45
INO	Carg21819	scaffold_192 : 110295 .. 111776	651	7	6	216	24.065	6.05
	Carg14330	scaffold_040 : 538881 .. 540610	525	6	5	175	19.814	8.12
YAB5	Carg17497	scaffold_084 : 501935 .. 505936	570	7	6	189	21.241	8.86
	Carg10912	scaffold_034 : 846033 .. 849086	582	7	6	193	21.701	8.95
	Carg09923	scaffold_030 : 515678 .. 517893	546	6	5	181	20.266	6.8
	Carg12122	scaffold_054 : 95408 .. 97716	507	6	5	168	18.807	6.05

## Sheet: bottle gourd
Table S2. Information of YABBY genes identified in bottle gourd.
Group	Gene ID	Location	CDS Length	Exon	Intron	Protein Length	MW (KDs)	PI
YAB1	Lsi09G003970	chr09 : 4170250 .. 4173265	735	7	6	244	27.182	8.73
INO	Lsi08G016690	chr08 : 24447776 .. 24449123	576	6	5	191	21.463	7.68
YAB5	Lsi06G009810	chr06 : 19804966 .. 19808130	519	5	4	172	19.155	4.23
