# Supplementary material for: Genome-Wide Identification of YABBY Gene Family in Cucurbitaceae and Expression Analysis in Cucumber (Cucumis sativus L.)
Source: Genes (Basel). 2022 Mar 7;13(3):467. doi: 10.3390/genes13030467 (PMC8953090; doi:10.3390/genes13030467)
Supplement: Supplementary file 1 [file genes-13-00467-s001.zip › supplementary files-revised (Round 2)/Table S3.xlsx]

## Sheet: cucumber & melon
Table S3. Orthologous relationships of YABBY genes between cucumber and melon.
CsYABBY Gene ID	CmYABBY Gene ID	C2C2 domain in CmYABBY gene	YABBY domain in CmYABBY gene
CsaV3_1G030340	MELO3C010330.2	No	Yes
CsaV3_1G030340	MELO3C004493.2	Yes	Yes
CsaV3_2G002960	MELO3C010330.2	No	Yes
CsaV3_2G002960	MELO3C004493.2	Yes	Yes
CsaV3_2G024750	MELO3C034130.2	Yes	Yes
CsaV3_3G003040	MELO3C032275.2	Yes	No
CsaV3_5G003950	MELO3C032275.2	Yes	No
CsaV3_5G033400	MELO3C034075.2	Yes	Yes
CsaV3_5G031440	MELO3C034130.2	Yes	Yes
CsaV3_6G038650	MELO3C014527.2	Yes	Yes
Note: the identified YABBY genes with conserved C2C2 domain and YABBY domian are in red.

## Sheet: cucumber & watermelon
Table S3. Orthologous relationships of YABBY genes between cucumber and watermelon.
CsYABBY Gene ID	ClaYABBY Gene ID	C2C2 domain in ClaYABBY gene	YABBY domain in ClaYABBY gene
CsaV3_1G030340	Cla97C06G120470	Yes	Yes
CsaV3_1G030340	Cla97C11G209590	Yes	Yes
CsaV3_2G002960	Cla97C06G120470	Yes	Yes
CsaV3_2G002960	Cla97C11G209590	Yes	Yes
CsaV3_2G024750	Cla97C05G107630	Yes	Yes
CsaV3_2G024750	Cla97C08G161630	Yes	Yes
CsaV3_3G003040	Cla97C01G003950	Yes	Yes
CsaV3_3G003040	Cla97C10G187530	Yes	Yes
CsaV3_5G003950	Cla97C01G003950	Yes	Yes
CsaV3_5G003950	Cla97C10G187530	Yes	Yes
CsaV3_5G031440	Cla97C05G107630	Yes	Yes
CsaV3_5G031440	Cla97C08G161640	Yes	Yes
CsaV3_5G033400	Cla97C05G105600	Yes	Yes
CsaV3_6G038650	Cla97C02G048590	Yes	Yes
Note: the identified YABBY genes with conserved C2C2 domain and YABBY domian are in red.

## Sheet: cucumber & wax gourd
Table S3. Orthologous relationships of YABBY genes between cucumber and wax gourd.
CsYABBY Gene ID	BhiYABBY Gene ID	C2C2 domain in BhiYABBY gene	YABBY domain in BhiYABBY gene
CsaV3_1G030340	Bhi02M000815	No	Yes
CsaV3_2G002960	Bhi02M000815	No	Yes
CsaV3_2G024750	Bhi04M000544	Yes	No
CsaV3_2G002960	Bhi06M001637	Yes	Yes
CsaV3_2G024750	Bhi07M001395	No	Yes
CsaV3_3G003040	Bhi12M000380	Yes	Yes
CsaV3_5G003950	Bhi12M000380	Yes	Yes
CsaV3_5G031440	Bhi04M000544	Yes	No
CsaV3_6G038650	Bhi10M000157	Yes	Yes
Note: the identified YABBY genes with conserved C2C2 domain and YABBY domian are in red.

## Sheet: cucumber & pumpkin
Table S3. Orthologous relationships of YABBY genes between cucumber and pumpkin.
CsYABBY Gene ID	CmaYABBY Gene ID	C2C2 domain in CmaYABBY gene	YABBY domain in CmaYABBY gene
CsaV3_1G030340	CmaCh05G012870	Yes	Yes
CsaV3_1G030340	CmaCh10G005410	Yes	Yes
CsaV3_1G030340	CmaCh11G005360	Yes	Yes
CsaV3_1G030340	CmaCh12G012020	Yes	Yes
CsaV3_2G002960	CmaCh05G012870	Yes	Yes
CsaV3_2G002960	CmaCh10G005410	Yes	Yes
CsaV3_2G002960	CmaCh11G005360	Yes	Yes
CsaV3_2G002960	CmaCh12G012020	Yes	Yes
CsaV3_2G024750	CmaCh05G000220	Yes	Yes
CsaV3_2G024750	CmaCh18G007900	No	No
CsaV3_3G003040	CmaCh06G007630	Yes	Yes
CsaV3_3G003040	CmaCh15G011490	Yes	Yes
CsaV3_5G003950	CmaCh06G007630	Yes	Yes
CsaV3_5G003950	CmaCh15G011490	Yes	Yes
CsaV3_5G031440	CmaCh04G017410	Yes	Yes
CsaV3_5G031440	CmaCh05G000220	Yes	Yes
CsaV3_5G031440	CmaCh18G007910	No	No
CsaV3_5G033400	CmaCh18G010980	Yes	No
CsaV3_6G038650	CmaCh20G001390	Yes	No
Note: the identified YABBY genes with conserved C2C2 domain and YABBY domian are in red.

## Sheet: cucumber & zucchini
Table S3. Orthologous relationships of YABBY genes between cucumber and zucchini.
CsYABBY Gene ID	CpYABBY Gene ID	C2C2 domain in CpYABBY gene	YABBY domain in CpYABBY gene
CsaV3_1G030340	Cp4.1LG04g09420	Yes	Yes
CsaV3_1G030340	Cp4.1LG07g11420	Yes	Yes
CsaV3_1G030340	Cp4.1LG11g10670	Yes	Yes
CsaV3_1G030340	Cp4.1LG18g04950	Yes	Yes
CsaV3_2G002960	Cp4.1LG04g09420	Yes	Yes
CsaV3_2G002960	Cp4.1LG07g11420	Yes	Yes
CsaV3_2G002960	Cp4.1LG11g10670	Yes	Yes
CsaV3_2G002960	Cp4.1LG18g04950	Yes	Yes
CsaV3_2G024750	Cp4.1LG01g15370	Yes	Yes
CsaV3_2G024750	Cp4.1LG11g00620	Yes	Yes
CsaV3_3G003040	Cp4.1LG08g07580	Yes	Yes
CsaV3_3G003040	Cp4.1LG13g02080	No	Yes
CsaV3_5G003950	Cp4.1LG05g02390	Yes	No
CsaV3_5G003950	Cp4.1LG08g07580	Yes	Yes
CsaV3_5G003950	Cp4.1LG13g02080	No	Yes
CsaV3_5G031440	Cp4.1LG01g15370	Yes	Yes
CsaV3_5G031440	Cp4.1LG11g00620	Yes	Yes
CsaV3_5G033400	Cp4.1LG01g15160	Yes	No
CsaV3_5G033400	Cp4.1LG09g02290	Yes	No
CsaV3_6G038650	Cp4.1LG05g04630	Yes	Yes
CsaV3_6G038650	Cp4.1LG16g08320	No	No
Note: the identified YABBY genes with conserved C2C2 domain and YABBY domian are in red.

## Sheet: cucumber & bottle gourd
Table S3. Orthologous relationships of YABBY genes between cucumber and bottle gourd.
CsYABBY Gene ID	LsiYABBY Gene ID	C2C2 domain in LsiYABBY gene	YABBY domain in LsiYABBY gene
CsaV3_1G030340	Lsi06G009810	Yes	Yes
CsaV3_1G030340	Lsi11G003260	No	Yes
CsaV3_2G002960	Lsi06G009810	Yes	Yes
CsaV3_2G002960	Lsi11G003260	No	Yes
CsaV3_2G024750	Lsi04G005610	No	Yes
CsaV3_2G024750	Lsi08G016690	Yes	Yes
CsaV3_3G003040	Lsi07G013310	Yes	No
CsaV3_3G003040	Lsi09G003970	Yes	Yes
CsaV3_5G003950	Lsi07G013310	Yes	No
CsaV3_5G003950	Lsi09G003970	Yes	Yes
CsaV3_5G031440	Lsi04G005610	No	Yes
CsaV3_5G031440	Lsi08G016690	Yes	Yes
CsaV3_5G033400	Lsi04G003550	No	Yes
CsaV3_6G038650	Lsi10G011280	No	Yes
Note: the identified YABBY genes with conserved C2C2 domain and YABBY domian are in red.
