# Supplementary material for: Genome-Wide Identification of YABBY Gene Family in Cucurbitaceae and Expression Analysis in Cucumber (Cucumis sativus L.)
Source: Genes (Basel). 2022 Mar 7;13(3):467. doi: 10.3390/genes13030467 (PMC8953090; doi:10.3390/genes13030467)
Supplement: Supplementary file 1 [file genes-13-00467-s001.zip › supplementary files-revised (Round 2)/Table S4.xlsx]

## Sheet: Sheet1
Table S4. Cis-acting elements of YABBY genes promoters in cucumber, melon, watermelon, wax gourd, pumpkin, zucchini, silver-seed gourd and bottle gourd.
		phytohormone												development					stress							light
Group	Gene ID	ABRE	AuxRR-core	TGA-element	TGA-box	O2-site	GARE-motif	P-box	TATC-box	CGTCA-motif	TGACG-motif	SARE	TCA-element	CAT-box	circadian	GCN4_motif	MSA-like	RY-element	ARE	DRE	LTR	MBS	TC-rich repeats	WUN-motif	W box	Box 4	G-box	GT1-motif	MRE	TCCC-motif	TCT-motif
YAB5	Cp4.1LG07g11420	6	0	0	0	1	0	0	0	1	1	0	1	0	0	0	0	0	0	0	2	0	1	4	0	1	6	0	1	1	2
	Carg17497	1	0	1	0	1	0	0	0	4	4	0	0	0	0	0	0	0	3	0	1	1	0	0	1	0	1	0	0	2	3
	CmaCh12G012020	2	0	0	0	1	0	0	0	5	5	0	0	0	1	0	0	0	2	0	1	0	0	0	0	1	1	0	0	2	4
	CmaCh05G012870	0	0	1	0	0	0	1	0	0	0	0	0	0	0	0	1	0	0	1	0	0	1	0	0	0	2	1	0	0	2
	Cp4.1LG11g10670	0	0	2	0	0	0	1	0	2	2	0	0	1	0	0	1	0	1	1	0	0	0	0	0	0	2	1	0	2	0
	Carg10912	4	0	3	0	0	0	2	0	1	1	0	1	0	0	0	0	0	2	1	1	1	0	0	1	0	4	1	0	0	0
	Cla97C11G209590	2	0	0	0	0	0	1	0	0	0	0	0	1	0	0	0	0	2	0	0	1	1	1	0	1	2	0	0	0	0
	MELO3C004493.2	0	0	0	0	0	0	0	0	0	2	0	0	0	1	0	0	0	2	1	0	0	0	0	0	6	2	0	0	0	0
	CsaV3_2G002960	0	0	0	0	0	0	0	0	0	0	0	0	0	1	1	0	0	0	1	0	3	2	0	0	4	0	1	0	0	2
	Bhi06M001637	1	0	0	0	0	0	0	3	0	0	0	0	0	0	2	0	0	0	0	0	1	1	2	3	4	0	1	0	0	1
	Cp4.1LG18g04950	0	0	0	0	0	0	0	0	0	0	0	0	0	0	0	0	0	0	0	0	0	0	0	0	0	0	0	0	0	0
	Carg09923	1	0	1	0	1	1	0	0	1	1	0	1	2	1	0	0	0	1	0	1	0	0	0	0	3	3	1	0	0	2
	CmaCh10G005410	0	0	0	0	0	0	2	0	0	0	0	0	0	0	0	0	0	0	0	0	0	1	0	0	0	3	3	0	0	2
	Lsi06G009810	3	0	0	0	0	0	1	0	0	0	0	0	2	0	0	0	0	2	0	0	0	0	0	0	2	5	0	0	1	1
	Cla97C06G120470	2	0	1	0	0	1	0	0	0	0	0	1	0	0	0	0	0	2	0	0	0	4	0	1	1	1	1	0	1	4
	CsaV3_1G030340	0	2	0	0	1	0	1	1	1	1	0	0	0	1	0	0	1	0	0	0	0	1	1	1	6	2	4	1	0	2
	CmaCh11G005360	1	0	0	0	0	0	1	2	1	1	0	1	0	0	1	0	0	3	0	0	0	0	1	1	0	3	1	0	1	1
	Cp4.1LG04g09420	8	0	0	0	0	0	0	0	2	2	0	1	2	0	0	0	0	1	0	1	2	0	0	1	5	10	0	0	0	0
	Carg12122	0	0	0	0	0	0	0	0	0	0	0	0	0	0	0	0	0	0	0	0	0	0	0	0	0	0	0	0	0	0
YAB2	Cp4.1LG05g04630	4	0	0	0	0	0	0	0	0	0	0	0	0	0	0	0	0	1	0	1	0	0	0	0	1	4	1	0	2	3
	Carg02663	0	0	0	0	0	0	0	0	1	1	0	0	1	0	1	0	0	2	0	1	0	0	1	0	2	0	1	1	0	2
	CmaCh02G012970	0	0	0	0	0	0	0	0	0	0	0	0	1	0	1	0	0	1	0	0	0	0	0	0	1	1	1	0	7	2
	MELO3C014527.2	0	0	0	0	0	0	0	0	0	0	0	0	0	0	0	0	0	0	0	0	0	0	0	0	0	0	0	0	0	0
	CsaV3_6G038650	3	0	0	1	1	0	1	1	2	2	0	0	0	0	0	0	0	0	0	0	0	0	0	0	3	4	0	1	0	1
	Bhi10M000157	0	0	0	2	2	1	0	1	3	3	0	2	0	0	0	0	0	5	0	0	0	1	1	1	4	0	1	1	0	1
	Cla97C02G048590	0	0	0	0	0	0	0	0	0	0	0	0	0	0	0	1	0	0	0	0	0	1	1	0	1	0	2	2	1	0
CRC	Cla97C05G105600	0	0	0	0	1	0	1	1	0	0	0	0	0	0	0	0	0	3	0	0	0	0	2	0	7	0	0	1	2	1
	Cla97C05G105790	0	0	0	0	0	0	1	0	1	1	0	1	0	0	0	0	0	6	0	0	0	0	1	0	7	0	1	0	1	1
	CmaCh04G017090	1	0	1	0	2	1	0	0	1	1	0	2	0	0	0	0	0	2	0	1	0	0	0	0	3	0	2	1	0	1
	Bhi07M001214	1	0	0	0	3	0	1	0	0	0	0	0	0	0	0	0	0	4	0	0	0	0	0	0	3	2	1	0	1	2
	Carg17317	0	0	0	1	0	0	1	0	2	2	0	0	0	0	1	0	0	3	0	1	0	0	1	2	2	0	1	0	2	0
	MELO3C034075.2	0	0	0	0	0	0	0	0	0	0	0	0	0	0	0	0	0	0	0	0	0	0	0	0	0	0	0	0	0	0
	CsaV3_5G033400	1	0	0	0	0	0	0	1	0	0	0	0	0	0	0	0	0	7	0	0	0	0	2	1	1	2	0	2	2	1
YAB1	CsaV3_3G003040	1	0	0	0	0	0	0	0	0	0	0	0	0	0	0	0	0	0	0	0	0	0	0	0	0	0	0	0	0	0
	BhiUN285M14	6	0	0	0	0	0	3	0	2	2	0	0	0	0	0	0	0	0	0	0	0	0	0	0	2	8	0	1	0	1
	Cla97C10G187530	2	0	0	0	2	0	1	0	1	1	0	1	0	0	0	0	0	4	0	0	2	3	0	1	2	2	1	1	0	2
	CmaCh06G007630	0	0	0	0	0	0	0	0	0	0	0	0	0	0	0	0	0	0	0	0	0	0	0	0	0	0	0	0	0	0
	Cp4.1LG08g07580	6	0	0	0	1	0	0	0	1	1	0	1	1	0	0	0	0	1	0	0	1	0	0	1	2	7	0	0	1	1
	Cp4.1LG05g02370	2	0	0	0	1	0	0	0	0	0	0	0	1	0	0	0	0	0	0	0	2	1	0	0	0	3	2	0	0	0
	Carg08783	1	0	0	0	0	0	1	0	0	0	0	3	0	0	0	0	0	3	0	0	1	0	3	1	1	2	1	0	2	2
	CmaCh02G015570	1	0	0	0	0	0	2	0	0	0	0	3	0	0	0	0	0	4	0	0	1	0	2	1	1	2	1	0	2	2
	CmaCh15G011490	3	2	0	0	0	0	1	0	2	2	0	1	0	0	0	0	1	3	0	0	0	0	0	0	1	4	2	1	1	0
	Carg27385	3	1	0	0	0	0	1	0	2	2	0	1	0	0	0	1	3	4	0	0	0	1	1	1	1	5	2	2	2	3
	Lsi09G003970	3	0	1	0	2	0	1	0	0	0	0	0	0	0	0	0	0	1	0	0	0	0	0	1	3	3	3	0	0	1
	CsaV3_5G003950	2	0	0	0	0	0	0	0	0	0	0	0	0	0	0	0	0	1	0	0	0	0	1	0	5	3	5	1	0	0
	Bhi12M000380	2	0	1	0	1	0	0	0	0	0	0	0	0	1	0	0	0	2	0	0	0	0	3	0	3	3	2	0	0	1
	Cla97C01G003950	1	0	0	0	1	0	0	1	0	0	0	1	0	0	0	0	0	3	0	0	1	0	0	1	1	1	3	1	0	1
INO	Lsi08G016690	1	0	0	0	0	0	0	0	1	1	0	1	0	0	0	0	0	5	0	1	1	1	0	1	1	1	0	0	0	0
	Cla97C08G161640	0	0	0	0	0	1	0	0	0	0	0	1	0	0	0	1	0	4	0	0	0	2	0	1	3	1	1	0	0	0
	CsaV3_2G024750	0	0	0	0	0	0	0	0	0	0	0	0	0	0	0	0	0	0	0	0	0	0	0	0	0	0	0	0	0	0
	Cp4.1LG11g00620	6	0	1	1	1	0	0	0	3	3	1	0	0	1	0	0	0	3	0	1	1	1	0	2	1	7	5	2	0	1
	CmaCh05G000220	5	0	1	1	0	1	0	0	3	3	1	0	0	1	0	0	0	4	0	4	0	1	0	3	1	6	3	1	0	1
	Carg21819	6	0	1	1	0	1	0	1	5	5	1	0	0	0	0	0	0	2	0	1	1	1	0	2	1	7	5	2	0	1
	CmaCh04G017410	5	1	1	0	1	0	0	0	1	1	0	0	0	0	0	1	0	0	0	0	0	1	0	0	1	3	0	1	0	0
	Carg14330	0	0	0	0	0	0	0	0	0	0	0	0	0	0	0	0	0	0	0	0	0	0	0	0	0	0	0	0	0	0
	Cp4.1LG01g15370	3	1	2	0	0	0	0	0	0	0	0	0	0	0	0	0	0	2	0	0	0	0	0	1	1	3	0	1	0	0
	Cla97C05G107630	2	0	1	0	1	0	0	0	1	1	0	3	0	1	1	0	0	5	0	0	0	1	2	0	2	3	0	1	0	1
	MELO3C034130.2	0	0	1	0	0	0	0	0	0	0	0	0	0	0	0	0	0	3	0	1	0	0	2	0	2	0	0	1	0	0
	CsaV3_5G031440	0	0	0	0	0	0	0	0	0	0	0	0	0	0	0	0	0	0	0	0	0	0	0	0	0	0	0	0	0	0
