# Supplementary material for: Genome-Wide Identification of YABBY Gene Family in Cucurbitaceae and Expression Analysis in Cucumber (Cucumis sativus L.)
Source: Genes (Basel). 2022 Mar 7;13(3):467. doi: 10.3390/genes13030467 (PMC8953090; doi:10.3390/genes13030467)
Supplement: Supplementary file 1 [file genes-13-00467-s001.zip › supplementary files-revised (Round 2)/Table S5.xlsx]

## Sheet: Sheet1
Table S5. The TPM values of five YABBY genes in cucumber by RNA-Seq analysis.
Gene ID-V3 (Chinese long)	Gene ID-V2 (Chinese long)	408-TPM1	408-TPM2	409-TPM1	409-TPM2	Fold-change (408 vs 409)	P value
CsaV3_2G002960	Csa2G006820	24.63	30.64	31.26	27.68	0.898114	0.608308
CsaV3_3G003040	Csa3G033810	63.5	103.78	22.66	13.27	4.49165	1.68548e-08
CsaV3_5G003950	Csa5G160210	271.41	344.08	58.97	49.83	5.42035	6.26652e-21
CsaV3_5G033400	Csa5G606780	63.52	65.88	20.55	2.64	5.46948	0.0407562
CsaV3_6G038650	Csa6G426940	284.15	379.9	238.59	175.7	1.54018	0.0310341
