# Supplementary material for: Genome-Wide Identification of YABBY Gene Family in Cucurbitaceae and Expression Analysis in Cucumber (Cucumis sativus L.)
Source: Genes (Basel). 2022 Mar 7;13(3):467. doi: 10.3390/genes13030467 (PMC8953090; doi:10.3390/genes13030467)
Supplement: Supplementary file 1 [file genes-13-00467-s001.zip › supplementary files-revised (Round 2)/Table S6.xlsx]

## Sheet: Sheet1
Table S6. Primers of cucumber YABBY genes used in qRT-PCR.
Gene ID	F-primer	R-primer
CsaV3_1G030340	TTCCAGCAGAGGAGAGGGTT	TGTGCCCAGTTTTTAGCTGC
CsaV3_2G002960	CCACAGGGAAGCCTTCAGTA	ATTCTTACTCTGCAGATTGTTGGT
CsaV3_2G024750	TCGTGAAAACGCTTACCGGG	GCTTACCGGCGAAGATGAGA
CsaV3_3G003040	TCCAAGACAACCTCCAACCA	TGAGCCCAGTTCTTAGCAGC
CsaV3_5G003950	TCAGTGCCGCTGCTAAGAAT	CTTGTTCCTGCTGGCGGATA
CsaV3_5G031440	CCCATCCGCATACAACTGCT	TGGAGGGAAATTTGCCCAGT
CsaV3_5G033400	CGGTTGGGATTCCATGCAGA	GGAAGATGTGGAAGCACCCT
CsaV3_6G038650	CAACAGCAGGTGAATGCTGG	TCTCTGGTGGGCGAATAGGA
CsaV3_5G031430 (UBI-ep)	CACCAAGCCCAAGAAGATC	TAAACCTAATCACCACCAGC
